# Supplementary material for: Growth anisotropy of the extracellular matrix shapes a developing organ
Source: Nat Commun. 2023 Mar 3;14:1220. doi: 10.1038/s41467-023-36739-y (PMC9984492; doi:10.1038/s41467-023-36739-y)
Supplement: Supplementary file 4 — Source data [file 41467_2023_36739_MOESM4_ESM.xlsx]

## Sheet: Overview
Harmansa et.al., "Growth anisotropy of the extracellular matrix shapes a developing organ"
Raw data values of shown experiments
Main Figure	Panel	Sheet nb.
1	c'	2
1	d'	3
2	c'	10
3	d	5
4	c	6
4	d	2022-12-11
6	d, i	14
Supplementary Data Figure	Panel	Sheet nb.
1	d	1
1	j	4
1	k	2022-04-03
3	a	15
3	b	16
3	d,e	10
3	f	18
4	d,e	17
5	d	5
6	b	13
7	b'', c''	6
7	d	2022-07-03
8	a-d	2022-09-08
9	a', b'	6
9	c''	11
9	d''	12
10	i	19

## Sheet: 1-Disc Proper Area (inner Wg ri
Wing pouch area (inner Wingless ring) meassured in maximum projections and subsequently forrected for disc doming as described in the methods.
Related to Figure 1d, Supplementary Fig.1
	Area of the inner Wingless ring [um^2]						Area corrected for doming of the tissue [um^2]
Age (hAEL)	65	72	80	96	118		80_corrected	96_corrected	118_corrected
1	1434	4387	6242	17126	39396		6320.54	18382	50706
2	1365	3624	10979	17070	35598		11057.5	18326	46908
3	911	3751	6934	19806	37216		7012.54	21062	48525
4	1660	3620	6809	16536	36452		6887.54	17792	47762
5	1358	2363	7515	21621	28890		7593.54	22877	40200
6	924	2021	9416	20143	34493		9494.54	21399	45802
7	1237	2744	8302	21257	37350		8380.54	22513	48660		t-test	80cor	96cor	118cor
8	1159	3389	10732	18175	31201		10810.5	19431	42511		80 non-cor	0.898244
9	853	5217	9813	20598	32477		9891.54	21854	43787		96 non-cor		0.101989
10	1495	4362	7885	17357	33924		7963.54	18613	45234		118 non-cor			2.39777e-09
11	872	3265	9435	19324	27308		9513.54	20580	38618
12	535	3717	5566	16214	33576		5644.54	17470	44885		Comment: The correction for increased pouch area due to disc bending becomes significant for 118hAEL
13	834	2387	5200	17235	31323		5278.54	18491	42633
14	1531	4484	8542		27306		8620.54		38616
15	1404	5322	10726		28075		10804.5		39385
16	1378	3391	9609		30257		9687.54		41567
17	1610	2919	9261				9339.54
18	1591	4078	9591				9669.54
19	1865	5826	11983				12061.5
20	1163	6031	9742				9820.54
21	1346	3470	8676				8754.54
22		3126	12638				12716.5
23		2698	5197				5275.54
24		2891
Average	1263.1	3711.79	8730.13	18650.9	32802.6		8808.67	19906.9	44112.4
We have correction for increased area due to doming of the tissue after 80hAEL. Correction values are calculated by pi*(Height of dome)^2
Height of dome [um]	0	0	5	20	60
Correction [um^2]	0	0	78.5398	1256.64	11309.7

## Sheet: 2-Epithelial Thickness
Epithelial thickness [um] of the disc proper (DP) and the peripodial epithelium (PPE) meassured dorsal of the intersection of the A/P and D/V boundary
Related to Figure 1c'
Age [hAEL]	65	72	80	96	118		Age [hAEL]	65	72	80	96	118
disc	DP	DP	DP	DP	DP		disc	PPE	PPE	PPE	PPE	PPE
1	22.8	24.507	34.4	34.5	44.491		1	5.8	7.046	3	2.4	2
2	23.7	30.076	30.5	33.9	46.237		2	7.1	5.546	3.14	2.2	2
3	28.97	24.85	32.6	41.9	48.744		3	8.4	3.163	6	2.3	2.2
4	24.3	24.123	29.97	33	41.861		4	5.1	3.329	3.05	2.6	1.85
5	21.2	25.938	31.7	34.7	41.491		5	3.7	3.368	3.2	2	2.3
6	23.7	24.95	25.95	40.1	40.582		6	8.2	3.447	3.2	2.2	2.2
7	20.7	25.667	32.9	37.6	37.397		7	5.9	4.404	3.4	1.9	1.78
8	18.8	21.82	33.9	33.8	40.02		8	3	3.74	3.5	1.8	1.77
9	20.8	26.183	30.4	34.8	41.946		9	5.4	3.497	2.7	2.3	1.9
10	23.7	22.145	30.46	36	39.844		10	3.6	3.182	3	1.8	1.75
11	19.2	23.582	30.5	35	41.511		11	3.8	3.974	3.1	2.7	1.8
12	19	24.964	30	33.1	37.735		12	7.7	3.312	2.8	1.9	1.8
13	21.7	25.923	28.3	36.9	44.53		13	7	3.733	3.42	3.1	1.85
14	21.5	27.692	29.6		43.846		14	4.6	3.2	3.26		1.95
15	24.6	26.608	27.5				15	3.6	2.782
16	23.2	23.642	27.5				16	4.3	3.1
17	24.7	25.075					17	4.8	2.926
18	20.2	26.9					18	5.5
19	22	28.394					19	4.6
20		23.868					20	3.4
21		22.918					21	4.8
Average [um]	22.3563	25.2298	30.3863	35.7923	42.1596		Average [um]	5.25238	3.74994	3.34071	2.24615	1.93929

## Sheet: 3-Disc Proper Volume changes
We estimated the volume [um^3] of the DP by multiplying the pouch area of individual discs (sheet 1) with the average epithelial thickness (sheet 2)
Related to Fig.1d and Supplementary Fig.1b-g,k
	Not-corrected for doming (since flat)		Values corrected for tissue doming				Pouch volume increase relative to 65hAEL						Pouch volume increase relative to 72hAEL
Tissue	DP	DP	DP	DP	DP		DP	DP	DP	DP	DP		DP	DP	DP	DP
Age [hAEL]	65	72	80	96	118		65	72	80	96	118		72	80	96	118
1	32059	110683	192058	657934	2.13775e+06		1.13531	3.91962	6.80135	23.2995	75.7042		1.18191	2.05085	7.02564	22.8276
2	30516.4	91432.7	335997	655930	1.97762e+06		1.08068	3.23791	11.8987	23.2285	70.0338		0.976348	3.58789	7.00423	21.1177
3	20366.6	94636.8	213085	753858	2.0458e+06		0.721244	3.35138	7.54599	26.6964	72.448		1.01056	2.27539	8.04994	21.8457
4	37111.5	91331.7	209287	636817	2.01363e+06		1.31423	3.23434	7.41148	22.5516	71.3088		0.97527	2.23483	6.80014	21.5022
5	30359.9	59617.9	230739	818821	1.69482e+06		1.07514	2.11125	8.17119	28.997	60.0187		0.63662	2.46391	8.74364	18.0978
6	20657.2	50989.3	288503	765920	1.931e+06		0.731536	1.80569	10.2168	27.1236	68.3825		0.544481	3.08073	8.17874	20.6198
7	27654.8	69230.5	254653	805792	2.05149e+06		0.97934	2.45166	9.01805	28.5356	72.6495		0.739266	2.71927	8.60451	21.9065
8	25911	85503.7	328492	695480	1.79225e+06		0.917587	3.02795	11.6329	24.6291	63.469		0.913036	3.50774	7.42657	19.1382
9	19069.9	131624	300567	782205	1.84604e+06		0.675325	4.6612	10.644	27.7003	65.3741		1.40552	3.20955	8.35264	19.7127
10	33422.7	110052	241982	666202	1.90705e+06		1.1836	3.89729	8.56933	23.5923	67.5345		1.17517	2.58396	7.11393	20.3641
11	19494.7	82375.2	289081	736606	1.62812e+06		0.690368	2.91716	10.2372	26.0855	57.6568		0.879629	3.0869	7.86572	17.3856
12	11960.6	93779	171516	625292	1.89234e+06		0.423563	3.321	6.07392	22.1435	67.0134		1.0014	1.83151	6.67707	20.207
13	18645.2	60223.4	160395	661836	1.79739e+06		0.660283	2.1327	5.68008	23.4376	63.6512		0.643086	1.71275	7.0673	19.1931
14	34227.5	113130	261946		1.62804e+06		1.2121	4.00629	9.27631		57.6538		1.20804	2.79714		17.3847
15	31388.3	134273	328309		1.66046e+06		1.11156	4.75501	11.6264		58.8019		1.43381	3.5058		17.7309
16	30807	85554.1	294368		1.75245e+06		1.09097	3.02973	10.4245		62.0596		0.913575	3.14336		18.7132
17	35993.7	73645.7	283794				1.27465	2.60802	10.05				0.786413	3.03044
18	35568.9	102887	293821				1.2596	3.64354	10.4051				1.09866	3.13752
19	41694.5	146989	366505				1.47653	5.20532	12.9791				1.56959	3.91366
20	26000.4	152161	298409				0.920754	5.38848	10.5676				1.62482	3.18651
21	30091.6	87547.3	266018				1.06564	3.10032	9.4205				0.934859	2.84062
22		78868.2	386408					2.79297	13.6839				0.842181	4.12619
23		68069.9	160304					2.41056	5.67685				0.726873	1.71178
24		72939.2						2.583					0.778869
25
Average	28238.2	93647.6	267662	712515	1.85976e+06		1	3.31635	9.47875	25.2323	65.86		1	2.85819	7.60847	19.8592
SD	7511.26	27255.6	62922.5	67405.7	161042		0.265997	0.965204	2.22828	2.38704	5.70298		0.291044	0.671907	0.719781	1.71966

## Sheet: 4-PPE volume changes
Volume of the peripodial tissue (PPE) overlaying the wing pouch (inner Wg ring) obtained by 3D volume segmentation
Related to Supplementary Fig.1h-k and Supplementary Fig.8b
					PPE volume increase relative to 72hAEL
Tissue	PPE	PPE	PPE		PPE	PPE	PPE
Age [hAEL]	72	96	118		72	96	118
1	26640.1	121544	223839		1.0802	4.92835	9.07621
2	23087.9	86091.6	218822		0.936166	3.49083	8.87279
3	23495	129312	197361		0.952674	5.24332	8.00259
4	27840.8	132084	215888		1.12889	5.35573	8.75381
5	22247.1	95936.4	155953		0.902073	3.89002	6.32357
Average	24662.2	112994	202373		1	4.58165	8.2058
SD	2433.57	20727.4	27811.7		0.0986762	0.840452	1.12771

## Sheet: 5-DP thickness upon ECM digesti
DP thickness meassured dorsal of the A/P - D/V intersection in control discs (WT), discs with MyoII inhibition (Y27631), discs with acutely digested ECM (Collagenase) and disc with MyoII inhibition and subsequent acute ECM digestion (Y+C)
Related to Fig.3d and Supplementary Fig.5d
Time point 65hAEL				Time point 72hAEL				Time point 96hAEL
Type	Disc	Thickness [um]		Type	Disc	Thickness [um]		Type	Disc	Thickness [um]
wt	1	23.5		wt	1	26.4		wt	1	41
wt	2	23.2		wt	2	26.3		wt	2	38.3
wt	3	19.8		wt	3	24.6		wt	3	41.7
wt	4	22.4		wt	4	25.6		wt	4	38.3
wt	5	22		wt	5	23.4		wt	5	35.2
wt	6	21.7		wt	6	25.3		wt	6	40.6
wt	7	23.7		wt	7	24.3		wt	7	37.9
wt	8	23.8		Y27631	1	23.4		wt	8	39.6
wt	9	22.9		Y27631	2	26.5		Y27631	1	41.1
Y27631	1	23.8		Y27631	3	26		Y27631	2	40.6
Y27631	2	24		Y27631	4	25.5		Y27631	3	36.9
Y27631	3	22.3		Y27631	5	24.6		Y27631	4	41.7
Y27631	4	23.4		Y27631	6	26.5		Y27631	5	39.5
Y27631	5	22.5		Y27631	7	24.6		Y27631	6	41.09
Y27631	6	21.3		Collagenase	1	20		Y27631	7	41
Y27631	8	22.8		Collagenase	2	21.2		Y27631	8	40.4
Y27632	9	23.6		Collagenase	3	19.4		Collagenase	1	27.8
Collagenase	1	22.4		Collagenase	4	22.1		Collagenase	2	30.1
Collagenase	2	24.4		Collagenase	5	20.7		Collagenase	3	23.5
Collagenase	3	19.6		Collagenase	6	19.7		Collagenase	4	24.8
Collagenase	4	23.3		Y+C	1	18.9		Collagenase	5	20.7
Collagenase	5	21.5		Y+C	2	21.5		Collagenase	6	22.1
Collagenase	6	20.9		Y+C	3	20		Collagenase	7	28.7
Collagenase	7	25.6		Y+C	4	19.88		Y+C	1	26.4
Collagenase	8	21.1		Y+C	5	22.6		Y+C	2	28.1
Collagenase	9	21		Y+C	6	20.2		Y+C	3	28.7
Collagenase	10	22						Y+C	4	26.4
Y+C	1	24.8						Y+C	5	24.5
Y+C	2	23.6						Y+C	6	23.9
Y+C	3	22.9
Y+C	4	20.3
Y+C	5	19.6
Y+C	6	21.8
Y+C	7	21.3
Y+C	8	21.2
Y+C	9	19.6
Y+C	10	21.3

## Sheet: 6-ECM Thickness (fixed Samples)
We have meassure ECM thickness (Vkg::GFP) in fixed samples at defined time points of development in [um]. Thickness was assessed at a Vkg::GFP intensity threshold of 10a.u.
Related to Fig.4c and Supplementary Fig.7b+c and Supplementary Fig.9 a-b
	Wild type sample (non-treated)			Sample treated with Triton-X100 for 15min				Wild type sample (non-treated)			Sample treated with Triton-X100 for 15min
Type	Control	Control	Control	Triton-X100	Triton-X100	Triton-X100		Control	Control	Control	Triton-X100	Triton-X100	Triton-X100
Side	DP	DP	DP	DP	DP	DP		PPE	PPE	PPE	PPE	PPE	PPE
ECM	ECM-DP	ECM-DP	ECM-DP	ECM-DP	ECM-DP	ECM-DP		ECM-PPE	ECM-PPE	ECM-PPE	ECM-PPE	ECM-PPE	ECM-PPE
Age [hAEL]	72	96	118	72	96	118		72	96	118	72	96	118
1	3.5564	3.51902	4.13674	2.7689	3.39527	4.80808		2.06986	2.76136	3.20158	2.74995	2.34989	2.06602
2	3.3268	4.166	3.83137	3.02835	3.49501	4.99885		2.2844	3.137	3.02221	2.73882	2.3119	1.96179
3	3.14355	3.71868	4.95868	3.0752	4.47403	5.66943		2.99021	2.88975	2.3802	2.19026	1.98903	2.29162
4	3.40577	4.44554	5.26414	2.81949	4.28465	5.8277		3.14936	3.183	2.3558	2.43855	1.97151	2.30048
5	3.336	4.0598	4.52145	3.09798	3.58486	4.94805		3.53307	2.54372	2.27695	1.66874	1.88272	1.93248
6	3.073	3.69163	3.82424	3.31688	4.38945	4.408		3.60181	2.91097	2.24072	2.59201	2.46655	2.14533
7	2.87692	3.54978	4.39751	3.228	4.47981	4.9332		2.6315	3.00194	2.25596	1.6462	1.8608	2.0781
8		4.177		3.29263	3.08051	5.56354		2.88445	2.84403	2.99478	1.70364	2.35796	2.10897
9				3.236	3.6641	4.84676		3.14915	2.68155	3.03725	2.02391	1.88926	2.06763
10					3.752	4.81399		2.57592	3.09433		2.02536	2.30857	2.22896
11					3.29215							2.7249	2.14323
12					4.381							1.91281
Average [um]	3.24549	3.91593	4.41916	3.09594	3.85607	5.08176		2.88697	2.90477	2.64061	2.17774	2.16883	2.12042
		0.000492891

## Sheet: 7-ECM-DP Volume estimated
We have estimated the ECM volume by multiplying the pouch area (inner Wg ring) with the ECM thickness meassured in fixed samples
Related toSupplementary Figure 7d
	Wild type sample (non-treated)
Type	Control	Control	Control
Side	DP	DP	DP		Volume increase relative to 72hAEL
ECM	ECM-DP	ECM-DP	ECM-DP		ECM-DP	ECM-DP	ECM-DP
Age [hAEL]	72	96	118		72	96	118
1	14238	71982.7	224078		1.18191	5.97536	18.6009
2	11761.7	71763.4	207294		0.976348	5.95715	17.2077
3	12173.8	82477.4	214440		1.01056	6.84653	17.8009
4	11748.7	69672.3	211068		0.97527	5.78357	17.521
5	7669.1	89584.8	177650		0.63662	7.43653	14.7469
6	6559.14	83797	202406		0.544481	6.95608	16.802
7	8905.63	88159.4	215036		0.739266	7.3182	17.8504
8	10999	76090.5	187863		0.913036	6.31635	15.5947
9	16931.7	85578.8	193502		1.40552	7.10398	16.0628
10	14156.8	72887.2	199896		1.17517	6.05045	16.5936
11	10596.5	80589.9	170659		0.879629	6.68985	14.1666
12	12063.5	68411.3	198354		1.0014	5.6789	16.4656
13	7746.99	72409.5	188402		0.643086	6.01079	15.6395
14	14552.8		170650		1.20804		14.1659
15	17272.5		174049		1.43381		14.448
16	11005.5		183691		0.913575		15.2484
17	9473.59				0.786413
18	13235.1				1.09866
19	18908.2				1.56959
20	19573.6				1.62482
21	11261.9				0.934859
22	10145.4				0.842181
23	8756.34				0.726873
24	9382.72				0.778869
Average	12046.6	77954.2	194940		1	6.47106	16.1822
SD	3506.09	7374.67	16880.3		0.291044	0.612179	1.40126

## Sheet: 8-ECM-PPE integrated Intensity
Vkg::GFP integrated intensity of the peripodial ECM covering the DP pouch (inner Wg ring):
Related to Supplementary Fig.8a-b
	Integrated Vkg::GFP intensity in PPE [a.u.]
Side	PPE	PPE	PPE	PPE		Intensity increase relative to 72hAEL
ECM	ECM-PPE	ECM-PPE	ECM-PPE	ECM-PPE		ECM-PPE	ECM-PPE	ECM-PPE
Age	65	72	96	118		72	96	118
1	2077390	8233205	105000000	229000000		0.961764	12.2656	26.7507
2	2565639	7998887	82967442	136000000		0.934392	9.69186	15.8869
3	2287040	9455047	53207135	196000000		1.10449	6.2154	22.8958
4	1877348	8365461	59372228	188000000		0.977213	6.93558	21.9613
5	1923330	5854164	56851405	128000000		0.683855	6.64111	14.9523
6	3834147	7902833	71088573	152000000		0.923171	8.30423	17.7559
7	3138317	7736967	80267416	171000000		0.903795	9.37646	19.9754
8	1132531	7746507	95859864	169000000		0.90491	11.1979	19.7418
9		8283398	84836987	148000000		0.967627	9.91025	17.2887
10		11586364	69913178	172000000		1.35346	8.16692	20.0922
11		11002980		128000000		1.28532		14.9523
12
Average [a.u.]	2.35447e+06	8.56053e+06	7.59364e+07	1.65182e+08		1	8.87053	19.2958
SD	831216	1.59865e+06	1.701e+07	3.11827e+07		0.186746	1.98703	3.64262

## Sheet: 9-ECM-DP integrated Intesity
Integrated intensity of Vkg::GFP under the disc proper (inner Wg ring) in a.u.
Related to Supplementary Fig.8b-d
	Integrated Vkg::GFP intensity DP [a.u.]
Side	DP	DP	DP	DP		Intensity increase relative to 65hAEL
ECM	ECM-DP	ECM-DP	ECM-DP	ECM-DP		ECM-DP	ECM-DP	ECM-DP	ECM-DP
Age [hAEL]	65	72	96	118		65	72	96	118
1	3176962	3039286	34910125	120000000		1.45913	1.39589	16.0336	55.114
2	2602779	1679676	29769205	87540650		1.19541	0.771447	13.6725	40.206
3	1311964	14949987	55803628	112000000		0.602563	6.86628	25.6297	51.4397
4	2309868	6706048	62632004	110000000		1.06088	3.07998	28.7658	50.5212
5	1893326	4452325	39899309	116000000		0.869573	2.04488	18.3251	53.2769
6	1476215	12597493	71573605	95064376		0.678001	5.78582	32.8726	43.6615
7	2737123	5117467	39701988	113000000		1.25712	2.35037	18.2345	51.899
8	2732547	12847901	69310409	147000000		1.25501	5.90083	31.8331	67.5147
9	1354957	12847901	75068131	137000000		0.622309	5.90083	34.4776	62.9218
10			78173367	126000000				35.9037	57.8697
11			64865131	153000000				29.7915	70.2704
12				162000000					74.4039
Average [a.u.]	2.1773e+06	8248676	5.65188e+07	1.23217e+08		1	3.78848	25.9582	56.5916
SD	690729	5.0375e+06	1.74708e+07	2.2738e+07		0.31724	2.31364	8.02407	10.4432

[truncated: 10 more sheets: 10-ex vivo growth rate, 11-ex vivo decellularization DP, 12-ex vivo decellularization PP, 13-Posterior MMP2 OE, 14-MMP2 posterior KD, 15-Clonal proliferation, 16-PHH3 density, 17-Reduced growth PPE, 18-ex vivo shape changes, 19-MMP2 KD]
